# Supplementary material for: Poor Welfare Indicators and Husbandry Practices at Lion (Panthera Leo) “Cub-Petting” Facilities: Evidence from Public YouTube Videos
Source: Animals (Basel). 2022 Oct 14;12(20):2767. doi: 10.3390/ani12202767 (PMC9597823; doi:10.3390/ani12202767)
Supplement: Supplementary file 1 [file animals-12-02767-s001.zip]

Archive with 1 entries (1 files):
- animals-1943927-supplementary.csv
