# Supplementary material for: Poor Welfare Indicators and Husbandry Practices at Lion (Panthera Leo) “Cub-Petting” Facilities: Evidence from Public YouTube Videos
Source: Animals (Basel). 2022 Oct 14;12(20):2767. doi: 10.3390/ani12202767 (PMC9597823; doi:10.3390/ani12202767)
Supplement: Supplementary file 1 [file animals-12-02767-s001.zip › animals-1943927-supplementary.csv]

vidnum	update	upmonth	upyear	vidmin	vidsec	species	setting	isolated	touristvolunt	under3mos	under7mos	mother	aggressive	abnormal	locomotaway	hide	enrich	whitelion	night
1	10	1	2014	2	2	Panthera Leo	Outdoor enclosure with rock pile	0	tourist	1	1	0	0	1	1	1	1	0	0
2	30	10	2013	1	58	Panthera Leo	Outdoor enclosur	0	volunt	1	1	0	1	0	1	0	0	1	0
3	4	3	2017	16	23	Panthera Leo	Safari	0	tourist	0	1	0	1	1	1	0	1	1	0
4	8	22	2013	9	47	Panthera Leo	Small wire fence enclosure	1	tourist	0	1	0	1	1	1	0	0	0	0
5	3	14	2014	4	1	Panthera Leo	Outdoor enclosure grass	0	tourist	0	1	0	1	0	1	0	1	0	0
6	11	4	2016	2	3	Panthera Leo	Outdoor enclosure	0	tourist	0	1	0	1	1	0	0	1	0	0
7	5	5	2013	6	29	Panthera Leo	Outdoor enclosure	0	volunt	1	1	0	0	0	0	0	1	0	0
8	9	27	2016	7	46	Panthera Leo	Outdoor enclosure, lion walking & petting	0	tourist	1	1	0	1	1	1	0	0	0	0
9	7	16	2015	2	2	Panthera Leo	Outdoor enclosure	0	tourist	0	1	0	0	0	0	0	0	1	0
10	2	21	2017	1	33	Panthera Leo	Unclear, appears to be outdoors	0	tourist	1	1	0	1	0	0	0	1	1	0
11	10	12	2014	1	8	Panthera Leo	Outdoor enclosure	0	tourist	1	1	0	0	0	0	0	0	0	0
12	1	29	2013	5	22	Panthera Leo	Outdoor enclosure	0	tourist	0	1	0	0	0	0	0	1	1	0
13	9	15	2015	25	34	Panthera Leo	Outside Field	0	tourist	0	0	0	0	0	1	0	0	1	0
14	7	10	2017	5	49	Panthera Leo	Outside dirt road	0	tourist	1	1	0	0	0	1	0	1	0	0
15	6	10	2013	12	8	Panthera Leo	Outdoor enclosure	0	volunt	1	1	0	1	1	1	0	1	1	0
16	3	22	2013	1	37	Panthera Leo	Outdoor enclosure	0	tourist	1	1	0	0	1	1	0	0	0	0
17	1	20	2014	1	25			0	tourist	0	1	0	1	0	1	0	0	0	0
18	4	30	2017	0	48	Panthera Leo	Outdoor enclosure	1	tourist	1	1	0	0	1	1	0	0	0	0
19	3	19	2017	2	0			0	tourist	1	1	0	0	0	1	0	0	0	0
20	4	26	2008	1	36	Panthera Leo	Outdoor enclosure	0	tourist	1	1	0	0	0	1	0	1	1	0
21	4	28	2010	1	14	Panthera Leo	outdoor area	0	tourist	1	1	0	0	0	0	0	0	1	0
22	10	27	2009	2	45	Panthera Leo	outdoor fenced in area	0	tourist	1	1	0	0	0	0	0	0	1	0
23	11	3	2018	8	3	Panthera Leo	outdoor	0	volunt	1	1	0	1	1	1	0	1	1	0
24	1	28	2015	6	3	Panthera Leo	outdoor enclosure with roof, fence, rocks	1	tourist	0	1	0	0	0	1	0	1	0	0
25	12	13	2012	4	56	Panthera Leo	temporary roped outdoor areas	0	tourist	1	1	0	0	0	1	0	0	1	0
26	4	4	2016	3	35	Panthera Leo, Acinonyx jubatus, giraffa	outdoor enclosure & safari park?	0	tourist	0	1	0	1	0	1	0	1	0	0
27	7	14	2017	7	35	Panthera Leo, giraffa, Loxodonta africana (tbd)	outdoor "volunteer" park	0	voluntourist	0	1	0	1	0	0	0	1	0	0
28	7	28	2012	0	49	Panthera Leo	outdoor grassy enclosure	0	tourist	0	1	0	1	0	0	0	1	0	0
29	9	19	2010	1	55	Panthera Leo	outdoor grassy enclosure	0	tourist	0	1	0	1	0	0	0	0	1	0
30	10	18	2014	2	13	Panthera Leo, Hyaenidae	outdoor dirt & rock enclosure	0	voluntourist	1	1	0	1	0	0	0	1	0	0
31	1	16	2010	3	48	Panthera Leo	outdoor grassy enclosure	0	tourist	0	1	0	1	0	1	0	1	0	0
32	11	4	2015	2	57	Panthera Leo	outdoor dirt & fence aren/enclosure	0	voluntourist	0	1	0	1	0	0	0	0	0	0
33	4	26	2013	2	13	Panthera Leo	outdoor enclosure, dirt & rocks	0	tourist	1	1	0	1	0	0	0	1	0	0
34	10	17	2012	3	37	Panthera Leo	outdoor enclosure	0	tourist	1	1	0	1	0	0	0	1	0	0
35	10	2	2010	2	18	Panthera Leo	outdoor enclosure	0	tourist & voluntourist	1	1	0	0	0	0	0	0	1	0
36	6	15	2013	7	34	Panthera Leo	outdoor enclosure	0	voluntourist	1	1	0	0	0	0	0	1	1	0
37	12	30	2012	9	5	Panthera Leo	Big game reserve: https://www.botlierskop.co.za	0	tourist	0	0	0	0	0	1	0	0	1	0
38	1	14	2012	0	30	Panthera Leo	Horseback Africa, South Africa: http://www.horsebackafrica.com/	0	tourist	0	1	0	0	0	1	0	0	0	0
39	1	12	2019	8	53	Panthera Leo	Lion & Safari Park - outdoor enclosure	0	tourist	1	1	0	1	0	1	0	1	1	0
40	2	3	2018	1	38	Panthera Leo	Lion & Safari Park - outdoor enclosure	0	tourist	0	1	0	1	0	0	0	0	1	0
41	3	20	2018	1	0	Panthera Leo	Lion & Safari Park - indoor enclosure?	0	tourist	1	1	1	1	0	0	0	1	1	1
42	9	27	2012	7	0	Panthera Leo	Ukutula Safari Park- indoor/outdoor enclosure	0	tourist	1	1	0	1	0	1	0	1	0	0
43	1	3	2012	13	56	Panthera Leo	Ukutula Safari Park- indoor/outdoor enclosure	0	tourist & voluntourist	1	1	0	1	1	0	0	0	0	0
44	10	2	2011	2	31	Panthera Leo	Ukutula Safari Park- outdoor grassy enclosure	1	tourist	1	1	0	0	0	0	0	0	0	0
45	9	9	2011	1	49	Panthera Leo	Ukutula Safari Park- outdoor grassy enclosure	1	tourist	1	1	0	0	0	0	0	0	0	0
46	2	14	2011	3	17	Panthera Leo	lion park, outdoor enclosure	0	tourist	1	1	0	0	0	1	0	1	1	0
47	7	17	2013	1	13	Panthera Leo	Ukutula - indoor enclosure	0	tourist	1	1	0	0	0	1	0	0	0	0
48	12	24	2009	1	2	Panthera Leo & canine	Ukutula - outdoor enclosure/picnic area	1	tourist	0	1	0	0	0	1	0	0	0	0
49	11	15	2014	5	39	Panthera Leo & canine	Ukutula - outdoor & indoor enclosure	0	tourist	1	1	0	0	0	0	0	1	0	0
50	8	21	2012						tourist (film crew)	0	1	0	1	0	1	0	0	0	0
